# Supplementary material for: Exploring the Potential of Symmetric Exon Deletion to Treat Non-Ischemic Dilated Cardiomyopathy by Removing Frameshift Mutations in TTN
Source: Genes (Basel). 2022 Jun 19;13(6):1093. doi: 10.3390/genes13061093 (PMC9222585; doi:10.3390/genes13061093)
Supplement: Supplementary file 1 [file genes-13-01093-s001.zip]

Archive with 1 entries (1 files):
- genes-1681912-supplementary.pdf
